# Supplementary material for: Assessing Determinants of Response to PARP Inhibition in Germline ATM Mutant Melanoma
Source: Int J Mol Sci. 2025 Aug 1;26(15):7420. doi: 10.3390/ijms26157420 (PMC12346925; doi:10.3390/ijms26157420)
Supplement: Supplementary file 1 [file ijms-26-07420-s001.zip]

Archive with 1 entries (1 files):
- ijms-3764870-supplementary.pdf
